# Supplementary material for: STIL Promotes Tumorigenesis of Bladder Cancer by Activating PI3K/AKT/mTOR Signaling Pathway and Targeting C-Myc
Source: Cancers (Basel). 2022 Nov 24;14(23):5777. doi: 10.3390/cancers14235777 (PMC9739707; doi:10.3390/cancers14235777)
Supplement: Supplementary file 1 [file cancers-14-05777-s001.zip]

Archive with 3 entries (3 files):
- FigureS1-4ú║Supplementary figure.pdf
- File S1ú║Original pictures of western blot.pdf
- Table S1ú║Real-Time quantitative PCR Primer sequences.pdf
